# Supplementary material for: Population-level factors associated with maternal mortality in the United States, 1997–2012
Source: BMC Public Health. 2018 Aug 13;18:1007. doi: 10.1186/s12889-018-5935-2 (PMC6090644; doi:10.1186/s12889-018-5935-2)
Supplement: Supplementary file 1 — Technical Appendix. Contains a variable dictionary, results of our single predictor regression analyses, pairwise correlation of the variables listed in Table 1, and results from our final model regression analysis. (TXT 19 kb) [file 12889_2018_5935_MOESM1_ESM.txt]

TECHNICAL APPENDIX

I. VARIABLE DICTIONARY
II. SINGLE PREDICTOR REGRESSION ANALYSIS
III. PAIRWISE CORRELATION OF TABLE 1 VARIABLES
IV. FINAL MODEL REGRESSION ANALYSIS

All analyses were performed in Stata 14.


I. VARIABLE DICTIONARY:

Abbreviation			Variable
--------------------------------------------------------------------------------
matmor				Maternal mortality rate
cert				Adoption of 2003 Revision of the U.S. Standard Certificate of Death
matage35			Proportion of births to women over the age of 35
matage40			Proportion of births to women over the age of 40
medincome			Median household income, in thousands
chrhtn				Proportion of births to women with chronic hypertension
diab				Proportion of births to women with diabetes
prhtn				Proportion of births to women with pregnancy-related hypertension
csec				Proportion of births delivered via cesarean section
afammoms			Proportion of births to African American women
hispmoms			Proportion of births to Hispanic women
cbafins				Uninsurance rate among women of childbearing age
cbafobe				Proportion of women of childbearing age with BMI ≥ 30
cbafalc				Proportion of women of childbearing age reporting alcohol consumption in the previous 30 days
cbafsmok			Proportion of women of childbearing age who are current smokers
chafedu				Proportion of women of childbearing age not having completed high school/GED
cbafhealth			Proportion of women of childbearing age with self-reported health status of “Fair” or “Poor”
noprcare			Proportion of births to women who attended no prenatal visits
u10prcare			Proportion of births to women who attended fewer than 10 prenatal visits
preterm				Proportion of births before 37 weeks gestational age
obwf				Obstetricians in active patient care, per 100,000 live births


II. SINGLE PREDICTOR REGRESSION ANALYSIS


mixed matmor cert matage35 || state:

Mixed-effects ML regression                     Number of obs     =        816
Group variable: state                           Number of groups  =         51

------------------------------------------------------------------------------
      matmor |      Coef.   Std. Err.      z    P>|z|     [95% Conf. Interval]
-------------+----------------------------------------------------------------
        cert |   8.846674    .356863    24.79   0.000     8.147235    9.546113
    matage35 |   .0849566   .1357119     0.63   0.531    -.1810339     .350947
       _cons |    9.22552   1.886652     4.89   0.000     5.527749    12.92329
------------------------------------------------------------------------------


mixed matmor cert matage40 || state:

Mixed-effects ML regression                     Number of obs     =        816
Group variable: state                           Number of groups  =         51

------------------------------------------------------------------------------
      matmor |      Coef.   Std. Err.      z    P>|z|     [95% Conf. Interval]
-------------+----------------------------------------------------------------
        cert |   8.370844   .3684934    22.72   0.000      7.64861    9.093078
    matage40 |   1.820359   .4693527     3.88   0.000     .9004444    2.740273
       _cons |   6.161802   1.297593     4.75   0.000     3.618567    8.705038
------------------------------------------------------------------------------


mixed matmor cert medincome || state:

Mixed-effects ML regression                     Number of obs     =        816
Group variable: state                           Number of groups  =         51

------------------------------------------------------------------------------
      matmor |      Coef.   Std. Err.      z    P>|z|     [95% Conf. Interval]
-------------+----------------------------------------------------------------
        cert |    7.13826   .4258826    16.76   0.000     6.303545    7.972975
   medincome |   .2129861   .0316986     6.72   0.000     .1508581    .2751141
       _cons |   1.162597   1.562762     0.74   0.457    -1.900361    4.225555
------------------------------------------------------------------------------


mixed matmor cert chrhtn || state:

Mixed-effects ML regression                     Number of obs     =        816
Group variable: state                           Number of groups  =         51

------------------------------------------------------------------------------
      matmor |      Coef.   Std. Err.      z    P>|z|     [95% Conf. Interval]
-------------+----------------------------------------------------------------
        cert |   7.239536    .378234    19.14   0.000     6.498211    7.980861
      chrhtn |   3.820076   .4251846     8.98   0.000     2.986729    4.653422
       _cons |   6.545508   .7944285     8.24   0.000     4.988457     8.10256
------------------------------------------------------------------------------


mixed matmor cert diab || state:

Mixed-effects ML regression                     Number of obs     =        816
Group variable: state                           Number of groups  =         51

------------------------------------------------------------------------------
      matmor |      Coef.   Std. Err.      z    P>|z|     [95% Conf. Interval]
-------------+----------------------------------------------------------------
        cert |   6.585056   .4362933    15.09   0.000     5.729937    7.440175
        diab |   1.237446   .1516343     8.16   0.000     .9402481    1.534644
       _cons |   6.107082   .9122386     6.69   0.000     4.319128    7.895037
------------------------------------------------------------------------------


mixed matmor cert prhtn || state:

Mixed-effects ML regression                     Number of obs     =        816
Group variable: state                           Number of groups  =         51

------------------------------------------------------------------------------
      matmor |      Coef.   Std. Err.      z    P>|z|     [95% Conf. Interval]
-------------+----------------------------------------------------------------
        cert |   8.479184   .3586316    23.64   0.000     7.776279    9.182089
       prhtn |   .9823135   .2494285     3.94   0.000     .4934426    1.471184
       _cons |    6.19262   1.271275     4.87   0.000     3.700966    8.684274
------------------------------------------------------------------------------


mixed matmor cert csec || state:

Mixed-effects ML regression                     Number of obs     =        816
Group variable: state                           Number of groups  =         51

------------------------------------------------------------------------------
      matmor |      Coef.   Std. Err.      z    P>|z|     [95% Conf. Interval]
-------------+----------------------------------------------------------------
        cert |   6.547358   .4248071    15.41   0.000     5.714751    7.379964
        csec |   .3455264   .0391022     8.84   0.000     .2688876    .4221653
       _cons |   1.686423   1.175617     1.43   0.151    -.6177433     3.99059
------------------------------------------------------------------------------


mixed matmor cert afammoms || state:

Mixed-effects ML regression                     Number of obs     =        816
Group variable: state                           Number of groups  =         51

------------------------------------------------------------------------------
      matmor |      Coef.   Std. Err.      z    P>|z|     [95% Conf. Interval]
-------------+----------------------------------------------------------------
        cert |   8.817914    .345213    25.54   0.000     8.141309    9.494519
    afammoms |   .2536658   .0323442     7.84   0.000     .1902723    .3170593
       _cons |   6.818645   .6396236    10.66   0.000     5.565006    8.072284
------------------------------------------------------------------------------


mixed matmor cert hispmoms || state:

Mixed-effects ML regression                     Number of obs     =        816
Group variable: state                           Number of groups  =         51

------------------------------------------------------------------------------
      matmor |      Coef.   Std. Err.      z    P>|z|     [95% Conf. Interval]
-------------+----------------------------------------------------------------
        cert |   8.416413   .3679432    22.87   0.000     7.695257    9.137568
    hispmoms |   .1723803   .0482617     3.57   0.000     .0777892    .2669714
       _cons |    8.05918   1.000211     8.06   0.000     6.098803    10.01956
------------------------------------------------------------------------------


mixed matmor cert cbafins || state:

Mixed-effects ML regression                     Number of obs     =        816
Group variable: state                           Number of groups  =         51

------------------------------------------------------------------------------
      matmor |      Coef.   Std. Err.      z    P>|z|     [95% Conf. Interval]
-------------+----------------------------------------------------------------
        cert |   8.622688   .3598647    23.96   0.000     7.917366     9.32801
     cbafins |    .137546   .0507185     2.71   0.007     .0381397    .2369524
       _cons |   7.767654   1.160475     6.69   0.000     5.493164    10.04214
------------------------------------------------------------------------------


mixed matmor cert cbafobe || state:

Mixed-effects ML regression                     Number of obs     =        815
Group variable: state                           Number of groups  =         51

------------------------------------------------------------------------------
      matmor |      Coef.   Std. Err.      z    P>|z|     [95% Conf. Interval]
-------------+----------------------------------------------------------------
        cert |   6.529581   .4093354    15.95   0.000     5.727298    7.331864
     cbafobe |   .3772624   .0389121     9.70   0.000      .300996    .4535288
       _cons |   3.243724   .9723913     3.34   0.001     1.337872    5.149576
------------------------------------------------------------------------------


mixed matmor cert cbafalc || state:

Mixed-effects ML regression                     Number of obs     =        737
Group variable: state                           Number of groups  =         51

------------------------------------------------------------------------------
      matmor |      Coef.   Std. Err.      z    P>|z|     [95% Conf. Interval]
-------------+----------------------------------------------------------------
        cert |   8.884807   .3659041    24.28   0.000     8.167648    9.601966
     cbafalc |   .0891217   .0359786     2.48   0.013     .0186049    .1596385
       _cons |   5.823603    2.01533     2.89   0.004     1.873628    9.773578
------------------------------------------------------------------------------


mixed matmor cert cbafsmok || state:

Mixed-effects ML regression                     Number of obs     =        815
Group variable: state                           Number of groups  =         51

------------------------------------------------------------------------------
      matmor |      Coef.   Std. Err.      z    P>|z|     [95% Conf. Interval]
-------------+----------------------------------------------------------------
        cert |    8.15123   .4016344    20.30   0.000     7.364041    8.938418
    cbafsmok |   -.177227    .049242    -3.60   0.000    -.2737394   -.0807145
       _cons |   14.67426   1.398854    10.49   0.000     11.93256    17.41596
------------------------------------------------------------------------------


mixed matmor cert cbafedu || state:

Mixed-effects ML regression                     Number of obs     =        815
Group variable: state                           Number of groups  =         51

------------------------------------------------------------------------------
      matmor |      Coef.   Std. Err.      z    P>|z|     [95% Conf. Interval]
-------------+----------------------------------------------------------------
        cert |   8.531091   .3501444    24.36   0.000      7.84482    9.217361
     cbafedu |   .3148984   .0668557     4.71   0.000     .1838637    .4459332
       _cons |    7.57776   .9117587     8.31   0.000     5.790746    9.364774
------------------------------------------------------------------------------


mixed matmor cert cbafhealth || state:

Mixed-effects ML regression                     Number of obs     =        815
Group variable: state                           Number of groups  =         51

------------------------------------------------------------------------------
      matmor |      Coef.   Std. Err.      z    P>|z|     [95% Conf. Interval]
-------------+----------------------------------------------------------------
        cert |    8.06063   .3622061    22.25   0.000      7.35072    8.770541
  cbafhealth |   .5295531   .0826769     6.41   0.000     .3675094    .6915968
       _cons |   5.473034   1.022472     5.35   0.000     3.469027    7.477042
------------------------------------------------------------------------------


mixed matmor cert noprcare || state:

Mixed-effects ML regression                     Number of obs     =        816
Group variable: state                           Number of groups  =         51

------------------------------------------------------------------------------
      matmor |      Coef.   Std. Err.      z    P>|z|     [95% Conf. Interval]
-------------+----------------------------------------------------------------
        cert |   9.057868   .3506175    25.83   0.000      8.37067    9.745065
    noprcare |  -.6267489   .2703264    -2.32   0.020    -1.156579    -.096919
       _cons |   11.00217   .7815407    14.08   0.000     9.470377    12.53396
------------------------------------------------------------------------------


mixed matmor cert u10prcare || state:

Mixed-effects ML regression                     Number of obs     =        816
Group variable: state                           Number of groups  =         51

------------------------------------------------------------------------------
      matmor |      Coef.   Std. Err.      z    P>|z|     [95% Conf. Interval]
-------------+----------------------------------------------------------------
        cert |   8.724346   .3480089    25.07   0.000     8.042261    9.406431
   u10prcare |   .1198701   .0352704     3.40   0.001     .0507413    .1889988
       _cons |   7.349292   1.104881     6.65   0.000     5.183766    9.514819
------------------------------------------------------------------------------


mixed matmor cert preterm || state:

Mixed-effects ML regression                     Number of obs     =        816
Group variable: state                           Number of groups  =         51

------------------------------------------------------------------------------
      matmor |      Coef.   Std. Err.      z    P>|z|     [95% Conf. Interval]
-------------+----------------------------------------------------------------
        cert |   8.877071   .3473873    25.55   0.000     8.196205    9.557938
     preterm |   .2472369   .1927126     1.28   0.200    -.1304729    .6249467
       _cons |   7.361432   2.399303     3.07   0.002     2.658885    12.06398
------------------------------------------------------------------------------


mixed matmor cert obwf || state: 

Computing standard errors:

Mixed-effects ML regression                     Number of obs     =        765
Group variable: state                           Number of groups  =         51

------------------------------------------------------------------------------
      matmor |      Coef.   Std. Err.      z    P>|z|     [95% Conf. Interval]
-------------+----------------------------------------------------------------
        cert |   8.871546   .3685374    24.07   0.000     8.149226    9.593866
        obwf |   .2039154   .1528744     1.33   0.182    -.0957129    .5035436
       _cons |   8.495059   1.484426     5.72   0.000     5.585638    11.40448
------------------------------------------------------------------------------


III. PAIRWISE CORRELATION OF TABLE 1 VARIABLES


. pwcorr matage40 medincome chrhtn diab prhtn csec afammoms hispmoms cbafins cbafobe cbafalc cbafsmok cbafedu cbafhealth noprcare u1
> 0prcare

             | matage40 medinc~e   chrhtn     diab    prhtn     csec afammoms
-------------+---------------------------------------------------------------
    matage40 |   1.0000 
   medincome |   0.6655   1.0000 
      chrhtn |   0.0788   0.1869   1.0000 
        diab |   0.3205   0.5248   0.6238   1.0000 
       prhtn |  -0.4299  -0.1537   0.4650   0.3410   1.0000 
        csec |   0.1920   0.2943   0.6068   0.4795   0.1349   1.0000 
    afammoms |   0.0997  -0.1125   0.3244  -0.1397  -0.1206   0.3908   1.0000 
    hispmoms |   0.2906   0.1853  -0.2669  -0.0081  -0.3995   0.0577  -0.1292 
     cbafins |  -0.3158  -0.2975  -0.0147  -0.1574   0.0721   0.2545   0.0747 
     cbafobe |  -0.2297   0.0635   0.6354   0.4135   0.3650   0.7131   0.3104 
     cbafalc |   0.5274   0.3683  -0.1371   0.0904  -0.2850  -0.1488  -0.1128 
    cbafsmok |  -0.4630  -0.5463   0.0064  -0.2720   0.2482  -0.2096  -0.0421 
     cbafedu |  -0.1417  -0.1740  -0.0193  -0.0485  -0.0334   0.2287   0.0384 
  cbafhealth |  -0.1425  -0.0951   0.2808   0.1520   0.1485   0.4824   0.1101 
    noprcare |  -0.0771  -0.1010   0.0503  -0.0649  -0.1407   0.2210   0.3050 
   u10prcare |  -0.0122   0.0764  -0.1071   0.0477  -0.1184  -0.0484  -0.0628 

             | hispmoms  cbafins  cbafobe  cbafalc cbafsmok  cbafedu cbafhe~h
-------------+---------------------------------------------------------------
    hispmoms |   1.0000 
     cbafins |   0.4493   1.0000 
     cbafobe |  -0.0638   0.3530   1.0000 
     cbafalc |  -0.0155  -0.4601  -0.3780   1.0000 
    cbafsmok |  -0.5089  -0.0950  -0.0429  -0.0197   1.0000 
     cbafedu |   0.5928   0.6158   0.3083  -0.3296  -0.1037   1.0000 
  cbafhealth |   0.3786   0.5876   0.5659  -0.4361  -0.0155   0.7087   1.0000 
    noprcare |   0.3897   0.4098   0.2092  -0.2041  -0.0947   0.3287   0.3407 
   u10prcare |   0.3301   0.2892   0.0377  -0.0803  -0.2051   0.1179   0.0791 

             | noprcare u10prc~e
-------------+------------------
    noprcare |   1.0000 
   u10prcare |   0.3708   1.0000 


IV.FINAL MODEL REGRESSION ANALYSIS


mixed matmor cert diab afammoms cbafobe cbafedu u10prcare || state:

Mixed-effects ML regression                     Number of obs     =        815
Group variable: state                           Number of groups  =         51

------------------------------------------------------------------------------
      matmor |      Coef.   Std. Err.      z    P>|z|     [95% Conf. Interval]
-------------+----------------------------------------------------------------
        cert |   6.260057   .4331468    14.45   0.000     5.411105    7.109009
        diab |   .3932337   .1819555     2.16   0.031     .0366075      .74986
    afammoms |   .2019147   .0338349     5.97   0.000     .1355995    .2682299
     cbafobe |   .2472718   .0477957     5.17   0.000      .153594    .3409497
     cbafedu |     .17388   .0622516     2.79   0.005     .0518691     .295891
   u10prcare |   .0724558   .0325848     2.22   0.026     .0085908    .1363208
       _cons |  -1.764987   1.216097    -1.45   0.147    -4.148493    .6185186
------------------------------------------------------------------------------


 
